# Supplementary material for: Underrepresentation of activating KIR gene expression in single-cell RNA-seq data is due to KIR gene misassignment
Source: Eur J Immunol. Author manuscript; Available in PMC 2025 May 18. (PMC12085302; doi:10.1002/eji.202350590)
Supplement: Supplementary Information 2 [file NIHMS2080589-supplement-Supplementary_Information_2.xlsx]

## Sheet: Info
Supplementary Information 2
KIR sequence identity by exon. Notation indicates 1st field allele group, and number in brackets denotes the number of alleles matching the sequence. Alleles on the same line share sequence identity.

## Sheet: Exon1
2DL1*001 (4), *003 (49), *004 (20), *006 (2), *007 (1), *010 (1), *012 (2), *022 (2), *023 (1), *024 (1), *025 (1), *026 (1), *027 (1), *028 (1), *029 (1), *030 (1), *031 (1), *032 (3), *033 (1), *035 (1), *036 (1), *037 (2), *038 (1), *039 (1), *040 (1), *041 (1), *042 (1), *043 (2), *044 (1), *046 (1), *047 (2), *049 (1), *050 (1), *051 (2), *052 (1), *053 (1), *054 (2), *055 (1), *056 (1), *05…
2DL1*002 (20), *008 (1), *011 (1), *034 (1), *045 (3), *048 (1), *059 (2), *060 (1), *061 (1), *062 (1)
2DL1*004 (1), *009 (1), *014 (1), *015 (1), *016 (1), *017 (1), *018 (1), *019 (1)
2DL1*011 (1), *013 (1)
2DL1*020 (1)
2DL1*021 (1)
2DL2*001 (8), *002 (1), *003 (11), *004 (1), *005 (1), *006 (2), *007 (1), *008 (1), *009 (1), *010 (1), *012 (1), *013 (1), *014 (1), *015 (1); 2DL3*004 (1), *005 (2), *010 (1), *014 (1), *017 (1), *033 (1), *035 (1), *036 (1); 2DL5*002 (15), *003 (1), *004 (1), *006 (3), *007 (2), *008 (6), *009 (1), *010 (1), *011 (1), *013 (3), *016 (1), *017 (1), *018 (1), *019 (1), *020 (1), *035 (1), *036 …
2DL2*001 (1)
2DL3*001 (24), *002 (3), *003 (1), *006 (1), *007 (1), *009 (1), *011 (1), *012 (2), *013 (1), *015 (1), *016 (1), *018 (1), *019 (1), *020 (1), *021 (1), *022 (1), *023 (1), *024 (1), *025 (1), *026 (1), *027 (1), *028 (1), *029 (1), *030 (1), *031 (1), *032 (1), *034 (1)
2DL4*001 (14), *002 (2), *003 (1), *004 (1), *005 (9), *006 (5), *007 (1), *008 (17), *011 (5), *012 (2), *013 (1), *017 (1), *018 (1), *019 (1), *020 (1), *021 (1), *022 (1), *024 (1), *025 (1), *026 (1), *027 (1), *028 (1), *029 (1), *030 (1), *031 (1), *032 (1), *033 (1), *034 (1), *035 (1), *036 (1), *037 (1), *038 (1), *039 (1), *040 (1), *041 (1), *042 (1), *043 (1), *044 (1), *045 (1), *04…
2DL4*001 (2), *008 (3), *009 (2), *010 (1), *014 (1), *015 (1), *016 (1), *058 (1)
2DL4*001 (1)
2DL5*001 (15), *005 (5), *012 (2), *014 (1), *015 (1), *021 (3), *022 (1), *023 (2), *024 (1), *025 (1), *026 (1), *027 (1), *028 (1), *029 (1), *030 (1), *031 (1), *032 (1), *033 (2), *034 (2), *040 (1); 2DS5*002 (41), *012 (2), *013 (1), *015 (1), *016 (1), *017 (1), *018 (1), *019 (1), *020 (1), *021 (2), *022 (1), *023 (2), *024 (1), *025 (2), *026 (1), *027 (2), *028 (1), *029 (1), *030 (1),…
2DL5*013 (1)
2DP1*001 (4), *002 (13), *006 (1), *008 (1), *009 (1), *010 (1), *011 (1), *012 (1), *015 (1), *017 (1), *018 (1), *019 (1), *022 (1), *023 (1); 2DS1*001 (1), *002 (19), *004 (1), *006 (1), *008 (1), *009 (1), *010 (1), *011 (1), *012 (2), *013 (1)
2DP1*003 (2), *004 (1), *007 (1), *013 (1), *016 (1), *020 (1), *021 (1), *024 (1)
2DS1*003 (1); 2DS2*001 (1)
2DS3*001 (35), *002 (10), *003 (2), *004 (1), *005 (1), *007 (1), *008 (1), *009 (1), *010 (1), *011 (1), *012 (1), *013 (1), *014 (1), *015 (1), *016 (1), *017 (1), *018 (1), *019 (1), *020 (1), *021 (2), *022 (3), *023 (1), *024 (1)
2DS4*001 (12), *003 (4), *004 (2), *006 (2), *010 (1), *011 (1), *016 (1), *017 (1), *018 (1), *019 (1), *020 (1), *021 (1), *022 (1)
2DS4*001 (1), *008 (1), *009 (1), *011 (1), *012 (1), *013 (1), *015 (1)
2DS4*007 (1)
2DS5*001 (1)
2DS5*003 (1)
2DS5*004 (1), *005 (2), *007 (2), *010 (1), *011 (1), *014 (1)
2DS5*006 (2)
3DL1*002 (5), *006 (1), *007 (6), *008 (2), *015 (25), *016 (1), *017 (2), *020 (3), *022 (1), *023 (1), *024 (1), *025 (3), *028 (1), *029 (2), *030 (1), *031 (3), *032 (1), *033 (1), *034 (1), *035 (2), *038 (1), *042 (1), *054 (1), *062 (1), *066 (1), *068 (1), *070 (1), *071 (1), *074 (1), *076 (1), *077 (1), *079 (1), *080 (1), *081 (1), *088 (1), *090 (1), *092 (1), *093 (1), *094 (1), *096…
3DL1*102 (1)
3DL2*001 (5), *002 (1), *003 (4), *004 (1), *005 (2), *006 (1), *007 (1), *009 (1), *010 (1), *011 (1), *013 (1), *019 (1), *021 (1), *042 (1), *043 (1), *046 (1), *047 (1), *048 (1), *060 (2), *062 (1), *066 (1), *074 (1), *076 (1), *080 (1), *087 (1), *090 (1), *108 (1), *110 (1), *116 (1)
3DL2*001 (4), *002 (8), *006 (1), *007 (10), *008 (1), *009 (2), *010 (3), *011 (1), *013 (2), *015 (1), *016 (1), *018 (1), *019 (1), *022 (1), *023 (1), *025 (1), *028 (1), *029 (1), *032 (1), *033 (1), *034 (1), *040 (1), *041 (1), *043 (1), *044 (1), *045 (1), *056 (1), *057 (1), *058 (1), *059 (1), *061 (1), *062 (1), *063 (1), *064 (1), *065 (1), *067 (1), *068 (1), *069 (1), *070 (1), *071…
3DL2*007 (1)
3DL2*100 (1)
3DL2*100 (1), *105 (1)
3DL2*101 (1)
3DL3*011 (1)

## Sheet: Exon2
2DL1*001 (4), *002 (20), *003 (49), *004 (21), *006 (2), *007 (1), *008 (1), *009 (1), *010 (1), *011 (2), *012 (2), *013 (1), *014 (1), *015 (1), *016 (1), *017 (1), *018 (1), *019 (1), *020 (1), *021 (1), *022 (2), *023 (1), *024 (1), *025 (1), *026 (1), *027 (1), *028 (1), *029 (1), *030 (1), *031 (1), *032 (3), *033 (1), *034 (1), *035 (1), *036 (1), *037 (2), *038 (1), *039 (1), *040 (1), *0…
2DL1*005 (1)
2DL4*001 (17), *002 (2), *003 (1), *004 (1), *005 (9), *006 (5), *007 (1), *008 (20), *009 (2), *010 (1), *011 (5), *012 (2), *013 (1), *014 (1), *015 (1), *016 (1), *017 (1), *018 (1), *019 (1), *020 (1), *021 (1), *022 (1), *024 (1), *025 (1), *026 (1), *027 (1), *028 (1), *029 (1), *030 (1), *031 (1), *032 (1), *033 (1), *034 (1), *035 (1), *036 (1), *037 (1), *038 (1), *039 (1), *040 (1), *04…
2DL5*001 (15), *002 (15), *004 (1), *005 (5), *007 (2), *008 (6), *009 (1), *013 (4), *014 (1), *015 (1), *016 (1), *017 (1), *018 (1), *019 (1), *020 (1), *021 (3), *022 (1), *023 (2), *024 (1), *025 (1), *026 (1), *027 (1), *028 (1), *029 (1), *030 (1), *031 (1), *032 (1), *033 (2), *034 (2), *035 (1), *036 (1), *038 (1), *039 (2), *040 (1), *041 (1); 3DP1*001 (1), *004 (1), *011 (1), *012 (1)
2DS2*002 (1), *011 (1)
2DS2*004 (1)
2DS3*001 (35), *002 (10), *003 (2), *004 (1), *005 (1), *008 (1), *009 (1), *010 (1), *011 (1), *012 (1), *013 (1), *014 (1), *015 (1), *016 (1), *017 (1), *018 (1), *019 (1), *020 (1), *021 (2), *022 (3), *023 (1), *024 (1)
2DS3*007 (1)
2DS4*001 (14), *003 (4), *004 (2), *006 (2), *007 (1), *008 (1), *009 (1), *010 (1), *011 (2), *012 (1), *013 (1), *014 (1), *015 (1), *016 (1), *017 (1), *018 (1), *019 (1), *020 (1), *021 (1), *022 (1)
2DS5*001 (1), *002 (42), *003 (1), *004 (1), *005 (2), *006 (2), *007 (2), *009 (1), *010 (1), *011 (1), *012 (2), *013 (1), *014 (1), *015 (1), *016 (1), *017 (1), *018 (1), *019 (1), *020 (1), *021 (2), *022 (1), *023 (2), *024 (1), *025 (2), *026 (1), *027 (2), *028 (1), *029 (1), *030 (1), *031 (1), *032 (1), *033 (1), *034 (1), *035 (1), *036 (1), *037 (1), *038 (1)
2DS5*008 (2)
3DL1*001 (14), *004 (12), *005 (15), *009 (4), *016 (1), *019 (1), *021 (1), *026 (1), *027 (2), *036 (1), *037 (1), *039 (1), *040 (1), *041 (1), *042 (1), *043 (1), *044 (1), *052 (1), *053 (1), *056 (1), *057 (1), *059 (2), *060 (1), *061 (1), *063 (1), *064 (1), *065 (1), *067 (1), *069 (1), *072 (1), *073 (1), *075 (1), *086 (1), *087 (1), *089 (1), *091 (1), *097 (1), *098 (1), *099 (1), *1…
3DL1*002 (5), *007 (6), *008 (2), *015 (25), *018 (1), *020 (3), *023 (1), *024 (1), *025 (3), *028 (1), *029 (2), *030 (1), *031 (3), *032 (1), *033 (1), *038 (1), *051 (1), *054 (1), *062 (1), *068 (1), *074 (1), *076 (1), *077 (1), *079 (1), *080 (1), *088 (1), *090 (1), *092 (1), *093 (1), *094 (1), *096 (1), *102 (1), *112 (1), *116 (1), *119 (2)
3DL1*006 (1), *017 (2), *022 (1), *034 (1), *035 (2), *066 (1), *070 (1), *071 (1), *081 (1), *100 (1), *111 (1), *113 (1), *114 (1); 3DS1*014 (1)
3DL1*095 (1)
3DL2*001 (9), *002 (9), *003 (4), *004 (1), *005 (2), *006 (2), *007 (12), *008 (1), *009 (3), *010 (4), *011 (2), *013 (3), *014 (1), *015 (1), *016 (1), *017 (1), *018 (1), *019 (2), *020 (1), *021 (1), *022 (1), *023 (1), *025 (1), *028 (1), *029 (1), *032 (1), *033 (1), *034 (1), *040 (1), *041 (1), *042 (1), *043 (2), *044 (1), *045 (1), *046 (1), *047 (1), *048 (1), *056 (1), *057 (1), *058…
3DL2*102 (1)
3DL3*001 (10), *002 (20), *003 (13), *004 (6), *005 (1), *006 (5), *007 (4), *008 (2), *009 (11), *010 (4), *011 (1), *012 (1), *013 (6), *014 (19), *015 (3), *016 (1), *018 (1), *019 (1), *021 (1), *022 (1), *023 (1), *025 (2), *026 (1), *027 (5), *028 (2), *032 (1), *034 (1), *035 (1), *037 (1), *041 (3), *042 (1), *043 (1), *044 (1), *045 (1), *046 (1), *047 (1), *048 (2), *049 (2), *050 (1), …
3DL3*011 (3), *017 (2), *018 (1), *020 (1), *021 (1), *036 (1), *038 (1), *069 (1)
3DL3*011 (1)
3DL3*013 (3), *026 (1), *029 (1), *030 (1), *031 (1)

## Sheet: Exon3
2DL1*001 (4), *002 (19), *003 (40), *004 (18), *007 (1), *008 (1), *010 (1), *012 (1), *025 (1), *032 (3), *037 (2), *039 (1), *040 (1), *041 (1), *042 (1), *043 (2), *044 (1), *045 (3), *046 (1), *047 (2), *048 (1), *049 (1), *050 (1), *051 (2), *052 (1), *053 (1), *054 (2), *055 (1), *056 (1), *057 (1), *058 (1), *059 (2), *060 (1), *061 (1), *062 (1), *063 (1), *064 (2)
2DL1*002 (1)
2DL1*003 (3)
2DL1*003 (2)
2DL1*004 (1)
2DL2*001 (7), *003 (8); 2DS2*001 (33), *006 (1), *009 (2), *010 (1), *011 (1), *012 (1), *013 (1), *014 (1), *015 (1), *017 (1), *018 (1), *019 (1), *020 (4), *021 (3)
2DL3*001 (15)
2DL3*001 (1)
2DL3*002 (3), *005 (1), *006 (1), *036 (1); 2DS2*016 (1)
2DL3*010 (1)
2DL4*001 (17), *002 (2), *006 (5), *008 (20), *009 (2), *010 (1), *013 (1), *020 (1), *021 (1), *022 (1), *023 (1), *026 (1), *027 (1), *028 (1), *029 (1), *033 (1), *036 (1), *039 (1), *040 (1), *042 (1), *043 (1), *045 (1), *050 (1), *051 (1), *052 (1), *054 (1), *055 (1)
2DL4*003 (1)
2DL4*004 (1)
2DL4*005 (9), *011 (5), *012 (2), *024 (1), *025 (1), *031 (1), *037 (1), *041 (1), *047 (1), *048 (1), *049 (1), *056 (1)
2DL4*007 (1)
2DL4*014 (1)
2DL4*015 (1)
2DL4*016 (1)
2DL4*017 (1)
2DL4*018 (1), *019 (1)
2DL4*030 (1)
2DL4*032 (1)
2DL4*034 (1)
2DL4*035 (1)
2DL4*038 (1)
2DL4*044 (1)
2DL4*046 (1)
2DL4*053 (1)
2DL4*057 (1)
2DL4*058 (1)
2DL5*001 (11), *006 (3), *008 (5), *011 (1), *012 (2), *013 (3), *014 (1), *015 (1), *019 (1), *023 (2), *024 (1), *025 (1), *027 (1), *030 (1), *033 (2), *034 (2), *038 (1)
2DL5*001 (1)
2DL5*001 (1)
2DL5*001 (1), *008 (1), *020 (1)
2DL5*001 (1)
2DL5*002 (14), *005 (5), *009 (1), *010 (1), *013 (1), *017 (1), *021 (3), *026 (1), *032 (1), *035 (1), *036 (1)
2DL5*022 (1)
2DL5*028 (1)
2DL5*029 (1)
2DL5*031 (1)
2DL5*040 (1)
2DL5*002 (1)
2DL5*003 (1), *007 (2)
2DL5*004 (1)
2DL5*016 (1)
2DL5*018 (1)
2DL5*037 (1), *039 (2)
2DL5*041 (1)
2DP1*001 (3), *006 (1), *010 (1)
2DP1*002 (9), *003 (2), *004 (1), *007 (1), *009 (1)
2DP1*002 (1), *008 (1)
2DS1*002 (10), *006 (1), *010 (1), *011 (1), *012 (2), *013 (1)
2DS1*002 (1)
2DS1*002 (1)
2DS1*002 (1)
2DS1*002 (2)
2DS1*002 (2)
2DS1*002 (1)
2DS3*001 (24), *002 (5), *003 (2), *009 (1), *010 (1), *011 (1), *012 (1), *013 (1), *014 (1), *015 (1), *016 (1), *017 (1), *018 (1), *019 (1), *020 (1), *021 (2), *022 (3), *023 (1), *024 (1)
2DS3*001 (1)
2DS3*001 (1)
2DS3*001 (1)
2DS3*001 (1)
2DS3*001 (1)
2DS3*001 (1)
2DS3*002 (1)
2DS3*002 (3)
2DS3*002 (1)
2DS4*001 (8), *003 (1), *006 (2)
2DS4*003 (1)
2DS4*003 (2)
2DS4*004 (2)
2DS4*010 (1)
2DS5*002 (31), *006 (2), *007 (1), *010 (1), *018 (1), *019 (1), *020 (1), *021 (2), *022 (1), *023 (2), *024 (1), *025 (2), *026 (1), *027 (2), *028 (1), *029 (1), *030 (1), *031 (1), *032 (1), *033 (1), *034 (1), *035 (1), *036 (1), *037 (1)
2DS5*002 (2)
2DS5*002 (1)
2DS5*002 (1)
2DS5*002 (1)
2DS5*002 (1)
2DS5*002 (1)
2DS5*002 (2)
2DS5*002 (1)
2DS5*005 (1)
2DS5*007 (1)
3DL1*001 (12), *005 (15), *016 (1), *026 (1), *041 (1), *043 (1), *052 (1), *059 (2), *060 (1), *061 (1), *064 (1), *067 (1), *075 (1), *087 (1), *089 (1), *095 (1), *097 (1), *098 (1), *099 (1), *101 (1), *103 (1), *109 (1), *115 (1), *118 (1)
3DL1*001 (1)
3DL1*001 (1)
3DL1*001 (1)
3DL1*002 (5), *006 (1), *007 (6), *015 (24), *017 (2), *018 (1), *020 (3), *022 (1), *024 (1), *025 (3), *029 (2), *031 (2), *032 (1), *033 (1), *034 (1), *035 (2), *038 (1), *051 (1), *054 (1), *062 (1), *068 (1), *076 (1), *077 (1), *079 (1), *088 (1), *092 (1), *096 (1), *102 (1), *112 (1), *113 (1), *119 (2)
3DL1*004 (12), *021 (1), *037 (1), *056 (1), *072 (1), *091 (1), *110 (1), *117 (1)
3DL1*008 (2)
3DL1*009 (4), *042 (1), *057 (1); 3DS1*010 (1), *011 (1), *012 (1), *013 (14), *045 (1), *046 (1), *047 (1), *048 (1), *049 (1), *055 (1), *078 (1), *082 (1), *083 (1), *085 (1), *104 (1), *107 (1)
3DL1*015 (1), *031 (1)
3DL1*019 (1)
3DL1*023 (1)
3DL1*027 (1)
3DL1*027 (1)
3DL1*028 (1)
3DL1*030 (1)
3DL1*036 (1)
3DL1*039 (1)
3DL1*040 (1), *063 (1), *069 (1)
3DL1*044 (1)
3DL1*053 (1), *073 (1)
3DL1*065 (1)
3DL1*066 (1)
3DL1*070 (1), *071 (1)
3DL1*074 (1)
3DL1*080 (1)
3DL1*081 (1)
3DL1*086 (1)
3DL1*090 (1)
3DL1*093 (1)
3DL1*094 (1)
3DL1*100 (1)
3DL1*111 (1)
3DL1*114 (1)
3DL1*116 (1)
3DL2*001 (9), *002 (9), *009 (2), *010 (4), *021 (1), *023 (1), *031 (1), *032 (1), *033 (1), *035 (1), *039 (1), *041 (1), *042 (1), *044 (1), *045 (1), *049 (1), *050 (1), *051 (1), *053 (1), *055 (1), *056 (1), *057 (1), *061 (1), *063 (1), *066 (1), *068 (1), *069 (1), *070 (1), *072 (1), *075 (1), *077 (1), *079 (2), *082 (1), *084 (1), *085 (1), *086 (1), *087 (1), *091 (1), *092 (1), *094 …
3DL2*001 (1)
3DL2*003 (2), *005 (2), *011 (2), *026 (1), *048 (1), *060 (1), *062 (2), *076 (1), *105 (1)
3DL2*003 (1), *030 (1), *060 (1)
3DL2*003 (1)
3DL2*004 (1)
3DL2*006 (2), *007 (10), *015 (1), *017 (1), *018 (1), *019 (2), *027 (1), *034 (1), *043 (2), *088 (1), *090 (1), *093 (1), *112 (1)
3DL2*007 (1)
3DL2*007 (1)
3DL2*008 (1), *012 (1), *016 (1), *036 (1), *038 (1), *097 (1)
3DL2*009 (1)
3DL2*011 (1)
3DL2*013 (3), *024 (1), *025 (1), *037 (1), *095 (1), *103 (1)
3DL2*014 (1), *040 (1)
3DL2*020 (1)
3DL2*022 (1)
3DL2*028 (1)
3DL2*029 (1), *059 (1)
3DL2*046 (1)
3DL2*047 (1)
3DL2*052 (1)
3DL2*054 (1)
3DL2*058 (1)
3DL2*064 (1)
3DL2*065 (1)
3DL2*067 (1)
3DL2*071 (1)
3DL2*073 (1)
3DL2*074 (1)
3DL2*078 (1)
3DL2*080 (1)
3DL2*081 (1)
3DL2*083 (1)
3DL2*089 (1)
3DL2*099 (1)
3DL2*104 (1)
3DL2*106 (1)
3DL2*109 (1)
3DL2*114 (1)
3DL3*001 (9), *002 (3), *003 (13), *009 (11), *011 (5), *013 (2), *014 (3), *017 (2), *018 (1), *020 (1), *021 (2), *027 (1), *032 (1), *036 (1), *037 (1), *038 (1), *040 (1), *041 (3), *044 (1), *045 (1), *046 (1), *050 (1), *053 (1), *054 (1), *056 (1), *058 (1), *061 (1), *065 (1), *067 (1), *071 (1), *073 (1), *074 (1), *076 (1), *077 (1), *078 (1), *079 (1), *081 (1), *084 (1), *085 (1), *08…
3DL3*001 (1)
3DL3*002 (14), *005 (1), *007 (4), *009 (1), *013 (5), *014 (12), *018 (1), *019 (1), *027 (2), *029 (1), *030 (1), *031 (1), *034 (1), *035 (1), *042 (1), *075 (1), *083 (1), *086 (1), *089 (1), *092 (1), *103 (1), *104 (1), *110 (1), *114 (1)
3DL3*002 (2), *013 (2), *014 (2), *027 (1)
3DL3*002 (1)
3DL3*004 (1)
3DL3*004 (4), *008 (2), *026 (2), *049 (2), *057 (1), *062 (1), *066 (1), *098 (1)
3DL3*004 (1)
3DL3*006 (5), *012 (1), *015 (3), *016 (2), *022 (1), *023 (1), *025 (2), *051 (1), *064 (1), *082 (1)
3DL3*010 (3), *028 (1), *048 (2), *060 (1), *063 (1), *099 (1), *112 (1)
3DL3*010 (1), *028 (1)
3DL3*014 (1)
3DL3*014 (1)
3DL3*027 (1)
3DL3*033 (1)
3DL3*039 (1), *052 (1), *059 (1), *069 (1)
3DL3*043 (1)
3DL3*047 (1)
3DL3*055 (1)
3DL3*068 (1)
3DL3*070 (1)
3DL3*072 (1)
3DL3*080 (1)
3DL3*091 (1)
3DL3*094 (1)
3DL3*095 (1), *097 (1)
3DL3*096 (1), *105 (1)
3DL3*113 (1)
3DP1*001 (1), *002 (1), *003 (25), *004 (1), *005 (1), *006 (7), *008 (1), *009 (4), *010 (5), *011 (1), *012 (1), *013 (1), *015 (3), *016 (1), *017 (1), *018 (1), *019 (1), *020 (1), *021 (1), *022 (1), *024 (1), *028 (2), *032 (3), *034 (1), *038 (1), *039 (1), *040 (1), *041 (1), *042 (1), *044 (1), *045 (1), *048 (1), *049 (1), *051 (1)
3DP1*003 (7), *027 (2), *050 (1), *052 (1)
3DP1*006 (1), *015 (1)
3DP1*006 (1)
3DP1*007 (1)
3DP1*010 (1)
3DP1*014 (3), *043 (1)
3DP1*023 (1)
3DP1*025 (1), *026 (1)
3DP1*029 (1), *030 (1)
3DP1*031 (1)
3DP1*033 (1)
3DP1*035 (1)
3DP1*036 (1), *037 (1)
3DP1*046 (1)
3DP1*047 (1)
3DS1*013 (1)
3DS1*013 (1)
3DS1*013 (1)
3DS1*014 (1)
3DS1*050 (1)
3DS1*058 (1)
3DS1*084 (1)
3DS1*105 (1)
3DS1*106 (1)
3DS1*108 (1)

## Sheet: Exon4
2DL1*001 (4), *002 (19), *021 (1), *040 (1), *059 (2), *060 (1)
2DL1*002 (1)
2DL1*003 (47), *006 (1), *009 (1), *014 (1), *015 (1), *017 (1), *018 (1), *025 (1), *027 (1), *032 (3), *033 (1), *034 (1), *037 (2), *038 (1), *043 (2), *044 (1), *046 (1), *047 (2), *057 (1), *063 (1), *064 (2)
2DL1*003 (2), *004 (20), *005 (1), *006 (1), *010 (1), *011 (2), *012 (2), *016 (1), *019 (1), *026 (1), *035 (1), *036 (1), *039 (1), *041 (1), *051 (2), *052 (1), *056 (1), *058 (1), *068 (1)
2DL1*004 (1)
2DL1*007 (1), *054 (2)
2DL1*008 (1)
2DL1*013 (1)
2DL1*020 (1)
2DL1*022 (1)
2DL1*022 (1)
2DL1*023 (1)
2DL1*024 (1)
2DL1*028 (1)
2DL1*029 (1)
2DL1*030 (1)
2DL1*031 (1)
2DL1*042 (1)
2DL1*045 (3)
2DL1*048 (1)
2DL1*049 (1)
2DL1*050 (1)
2DL1*053 (1)
2DL1*055 (1)
2DL1*061 (1)
2DL1*062 (1)
2DL1*065 (1)
2DL1*066 (1)
2DL1*067 (1)
2DL2*001 (8), *002 (1), *003 (9), *005 (1), *007 (1), *008 (1), *009 (1), *010 (1), *013 (1)
2DL2*001 (1)
2DL2*003 (1)
2DL2*003 (1)
2DL2*004 (1)
2DL2*006 (1), *011 (1)
2DL2*006 (1)
2DL2*012 (1)
2DL2*014 (1)
2DL2*015 (1); 2DL3*015 (1)
2DL3*001 (21), *002 (3), *003 (1), *007 (1), *009 (1), *011 (1), *012 (1), *013 (1), *016 (1), *019 (1), *020 (1), *021 (1), *022 (1), *024 (1), *027 (1), *028 (1), *029 (1), *031 (1), *032 (1), *034 (1)
2DL3*001 (1), *006 (1), *012 (1)
2DL3*001 (1)
2DL3*001 (1)
2DL3*004 (1), *005 (1), *010 (1), *036 (1)
2DL3*005 (1)
2DL3*008 (1)
2DL3*014 (1), *017 (1), *018 (2)
2DL3*023 (1)
2DL3*025 (1)
2DL3*026 (1)
2DL3*030 (1)
2DL3*033 (1); 2DS2*001 (34), *002 (1), *003 (1), *004 (1), *005 (1), *006 (2), *008 (1), *010 (1), *011 (1), *014 (1), *016 (1), *017 (1), *018 (1), *019 (1), *020 (4), *021 (3)
2DL3*035 (1)
2DP1*001 (5), *006 (1), *010 (1), *011 (1), *015 (1), *018 (1)
2DP1*002 (11), *008 (1), *019 (1), *022 (1)
2DP1*002 (1)
2DP1*002 (1)
2DP1*003 (2), *004 (1), *007 (1), *009 (1), *016 (1), *020 (1), *021 (1), *024 (1)
2DP1*012 (1)
2DP1*013 (1)
2DP1*017 (1)
2DP1*023 (1)
2DS1*001 (1)
2DS1*002 (19), *003 (1), *005 (1), *006 (1), *009 (1), *011 (1)
2DS1*003 (1)
2DS1*004 (1), *008 (1)
2DS1*005 (1)
2DS1*010 (1)
2DS1*012 (2)
2DS1*013 (1)
2DS2*001 (1)
2DS2*001 (2)
2DS2*007 (1)
2DS2*009 (2)
2DS2*012 (1)
2DS2*013 (1)
2DS2*015 (1)
2DS3*001 (32), *002 (10), *003 (2), *004 (1), *007 (1), *009 (1), *012 (1), *017 (1), *018 (1), *019 (1), *020 (1), *024 (1)
2DS3*001 (1)
2DS3*001 (1)
2DS3*001 (1)
2DS3*005 (1)
2DS3*006 (1)
2DS3*008 (1)
2DS3*010 (1)
2DS3*011 (1)
2DS3*013 (1)
2DS3*014 (1)
2DS3*015 (1)
2DS3*016 (1)
2DS3*021 (2)
2DS3*022 (3)
2DS3*023 (1)
2DS4*001 (13), *003 (4), *006 (2), *009 (1), *011 (2), *017 (1), *020 (1)
2DS4*001 (1)
2DS4*004 (2)
2DS4*007 (1), *014 (1)
2DS4*008 (1)
2DS4*010 (1), *016 (1)
2DS4*012 (1)
2DS4*013 (1)
2DS4*015 (1)
2DS4*018 (1)
2DS4*019 (1), *021 (1)
2DS4*022 (1)
2DS5*001 (1), *002 (39), *004 (1), *005 (2), *006 (2), *007 (2), *008 (2), *009 (1), *010 (1), *011 (1), *012 (2), *013 (1), *015 (1), *017 (1), *018 (1), *020 (1), *021 (2), *022 (1), *024 (1), *025 (2), *028 (1), *029 (1), *032 (1), *034 (1), *035 (1), *036 (1), *037 (1), *038 (1)
2DS5*002 (1)
2DS5*002 (2)
2DS5*003 (1)
2DS5*014 (1)
2DS5*016 (1)
2DS5*019 (1)
2DS5*023 (2)
2DS5*026 (1)
2DS5*027 (2)
2DS5*030 (1)
2DS5*031 (1)
2DS5*033 (1)
3DL1*001 (14), *002 (5), *007 (6), *008 (2), *009 (4), *015 (24), *016 (1), *017 (2), *018 (1), *022 (1), *025 (3), *026 (1), *027 (2), *029 (2), *030 (1), *031 (3), *034 (1), *035 (2), *051 (1), *052 (1), *059 (1), *060 (1), *061 (1), *065 (1), *066 (1), *067 (1), *068 (1), *070 (1), *071 (1), *076 (1), *077 (1), *079 (1), *080 (1), *081 (1), *092 (1), *093 (1), *094 (1), *095 (1), *098 (1), *10…
3DL1*001 (1)
3DL1*004 (12), *005 (11), *019 (1), *036 (1), *037 (1), *039 (1), *040 (1), *041 (1), *042 (1), *044 (1), *053 (1), *063 (1), *069 (1), *087 (1), *091 (1), *097 (1), *109 (1), *115 (1), *117 (1)
3DL1*005 (1)
3DL1*005 (1)
3DL1*005 (1)
3DL1*005 (1)
3DL1*006 (1)
3DL1*015 (1)
3DL1*020 (3), *023 (1), *028 (1), *062 (1), *074 (1), *090 (1)
3DL1*021 (1)
3DL1*024 (1)
3DL1*032 (1)
3DL1*033 (1)
3DL1*038 (1), *043 (1)
3DL1*054 (1); 3DS1*010 (1), *011 (1), *013 (15), *045 (1), *048 (1), *050 (1), *058 (1), *078 (1), *082 (1), *084 (1), *085 (1), *104 (1), *105 (1), *106 (1), *107 (1), *108 (1)
3DL1*056 (1)
3DL1*057 (1)
3DL1*059 (1)
3DL1*064 (1)
3DL1*072 (1)
3DL1*073 (1)
3DL1*075 (1)
3DL1*086 (1), *114 (1)
3DL1*088 (1)
3DL1*089 (1)
3DL1*096 (1)
3DL1*099 (1)
3DL1*103 (1)
3DL1*110 (1)
3DL1*112 (1)
3DL2*001 (8), *003 (3), *006 (2), *007 (10), *010 (4), *011 (2), *013 (2), *016 (1), *017 (1), *018 (1), *022 (1), *024 (1), *028 (1), *032 (1), *033 (1), *034 (1), *035 (1), *040 (1), *041 (1), *045 (1), *047 (1), *052 (1), *054 (1), *058 (1), *066 (1), *067 (1), *073 (1), *080 (1), *081 (1), *085 (1), *086 (1), *088 (1), *089 (1), *090 (1), *091 (1), *096 (1), *100 (2), *105 (1), *106 (1), *108…
3DL2*001 (1), *009 (3), *014 (1), *019 (2), *036 (1), *037 (1), *042 (1), *050 (1), *062 (2), *074 (1), *078 (1), *099 (1)
3DL2*001 (1)
3DL2*002 (8), *015 (1), *026 (1), *029 (1), *039 (1), *053 (1), *055 (1), *063 (1), *064 (1), *065 (1), *068 (1), *071 (1), *075 (1), *077 (1), *092 (1), *094 (1), *098 (1), *101 (1), *102 (1), *103 (1), *104 (1), *107 (1), *110 (2), *113 (1)
3DL2*002 (1)
3DL2*003 (1)
3DL2*004 (1), *005 (1), *012 (1), *020 (1), *023 (1), *025 (1), *043 (2), *046 (1), *057 (1), *059 (1), *076 (1)
3DL2*005 (1)
3DL2*007 (1)
3DL2*007 (1)
3DL2*008 (1), *021 (1), *027 (1), *038 (1), *083 (1), *097 (1)
3DL2*011 (1)
3DL2*013 (1), *095 (1)
3DL2*030 (1), *051 (1), *079 (2)
3DL2*031 (1)
3DL2*044 (1)
3DL2*048 (1)
3DL2*049 (1), *061 (1)
3DL2*056 (1)
3DL2*060 (2)
3DL2*069 (1)
3DL2*070 (1)
3DL2*072 (1)
3DL2*082 (1)
3DL2*084 (1)
3DL2*087 (1)
3DL2*093 (1)
3DL2*111 (1)
3DL3*001 (9), *003 (13), *009 (10), *010 (3), *023 (1), *028 (2), *041 (3), *043 (1), *044 (1), *045 (1), *047 (1), *048 (2), *052 (1), *059 (1), *060 (1), *063 (1), *065 (1), *066 (1), *072 (1), *074 (1), *076 (1), *078 (1), *081 (1), *087 (1), *088 (1), *090 (1), *091 (1), *093 (1), *094 (1), *095 (1), *096 (1), *097 (1), *099 (1), *100 (1), *101 (1), *102 (1), *105 (1), *106 (1), *108 (1), *10…
3DL3*001 (1), *009 (1), *107 (1), *108 (1)
3DL3*002 (12), *004 (5), *008 (2), *011 (5), *012 (1), *013 (6), *014 (7), *017 (2), *020 (1), *022 (1), *026 (2), *027 (3), *033 (1), *039 (1), *040 (1), *049 (1), *050 (1), *053 (1), *056 (1), *057 (1), *062 (1), *069 (1), *070 (1), *114 (1)
3DL3*002 (8), *004 (1), *005 (1), *013 (3), *014 (11), *027 (2), *029 (1), *034 (1), *035 (1), *042 (1), *051 (1), *055 (1), *075 (1), *080 (1), *086 (1), *089 (1), *092 (1), *113 (1)
3DL3*006 (4), *015 (2), *016 (1), *021 (1), *025 (1), *064 (1), *082 (1)
3DL3*006 (1)
3DL3*007 (4), *019 (1), *030 (1), *031 (1)
3DL3*009 (1)
3DL3*010 (1)
3DL3*014 (1)
3DL3*015 (1), *016 (1), *018 (2), *021 (1), *025 (1), *036 (1), *084 (1)
3DL3*032 (1), *061 (1)
3DL3*037 (1)
3DL3*038 (1)
3DL3*046 (1), *085 (1)
3DL3*049 (1)
3DL3*054 (1)
3DL3*058 (1)
3DL3*067 (1), *071 (1)
3DL3*068 (1)
3DL3*073 (1)
3DL3*077 (1)
3DL3*079 (1)
3DL3*083 (1)
3DL3*098 (1)
3DL3*103 (1), *110 (1)
3DL3*104 (1)
3DP1*001 (1), *002 (1), *003 (27), *004 (1), *007 (1), *009 (3), *010 (6), *011 (1), *013 (1), *014 (3), *023 (1), *024 (1), *025 (1), *027 (2), *028 (2), *031 (1), *032 (3), *033 (1), *034 (1), *035 (1), *036 (1), *037 (1), *038 (1), *043 (1), *046 (1), *047 (1), *048 (1), *050 (1), *051 (1)
3DP1*003 (1)
3DP1*003 (1)
3DP1*003 (1)
3DP1*003 (1)
3DP1*003 (1)
3DP1*005 (1), *006 (9), *015 (4), *016 (1), *021 (1), *022 (1), *026 (1), *029 (1), *030 (1), *039 (1)
3DP1*008 (1)
3DP1*009 (1)
3DP1*012 (1)
3DP1*017 (1)
3DP1*018 (1), *019 (1)
3DP1*020 (1)
3DP1*040 (1), *042 (1)
3DP1*041 (1)
3DP1*044 (1)
3DP1*045 (1)
3DP1*049 (1)
3DP1*052 (1)
3DS1*012 (1)
3DS1*013 (1)
3DS1*013 (1)
3DS1*014 (1)
3DS1*046 (1)
3DS1*047 (1)
3DS1*049 (1)
3DS1*055 (1)
3DS1*083 (1)

## Sheet: Exon5
2DL1*001 (4), *002 (20), *008 (1), *012 (2), *019 (1), *022 (2), *026 (1), *045 (3), *048 (1), *049 (1), *053 (1), *060 (1), *061 (1), *062 (1)
2DL1*003 (47), *005 (1), *006 (1), *009 (1), *015 (1), *016 (1), *017 (1), *018 (1), *020 (1), *023 (1), *030 (1), *031 (1), *033 (1), *034 (1), *037 (2), *043 (2), *063 (1), *065 (1)
2DL1*003 (1)
2DL1*003 (1)
2DL1*004 (20), *007 (1), *010 (1), *011 (1), *013 (1), *024 (1), *028 (1), *029 (1), *035 (1), *039 (1), *042 (1), *050 (1), *051 (2), *054 (2), *055 (1), *058 (1), *066 (1), *067 (1); 2DS1*001 (1), *002 (18), *003 (1), *004 (1), *005 (2), *006 (1), *010 (1), *012 (2), *013 (1)
2DL1*004 (1), *011 (1)
2DL1*006 (1)
2DL1*014 (1)
2DL1*021 (1)
2DL1*025 (1)
2DL1*027 (1)
2DL1*032 (3)
2DL1*036 (1)
2DL1*038 (1)
2DL1*040 (1)
2DL1*041 (1); 2DS1*008 (1)
2DL1*044 (1)
2DL1*046 (1)
2DL1*047 (2)
2DL1*052 (1)
2DL1*056 (1)
2DL1*057 (1)
2DL1*059 (2)
2DL1*064 (2)
2DL1*068 (1)
2DL2*001 (9), *002 (1), *005 (1), *007 (1), *008 (1), *010 (1)
2DL2*003 (11), *006 (2), *012 (1), *013 (1)
2DL2*004 (1), *011 (1)
2DL2*009 (1); 2DL3*001 (20), *002 (3), *003 (1), *004 (1), *006 (1), *007 (1), *008 (1), *012 (2), *015 (1), *018 (1), *021 (1), *023 (1), *024 (1), *025 (1), *026 (1), *027 (1), *028 (1), *030 (1), *031 (1), *032 (1), *034 (1)
2DL2*014 (1)
2DL2*015 (1)
2DL3*001 (1), *018 (1)
2DL3*001 (1)
2DL3*001 (1)
2DL3*001 (1)
2DL3*005 (2), *010 (1), *017 (1), *035 (1), *036 (1)
2DL3*009 (1)
2DL3*011 (1)
2DL3*013 (1)
2DL3*014 (1)
2DL3*016 (1)
2DL3*019 (1)
2DL3*020 (1)
2DL3*022 (1)
2DL3*029 (1)
2DL3*033 (1); 2DS2*001 (35), *002 (1), *003 (1), *004 (1), *005 (1), *006 (2), *007 (1), *009 (2), *012 (1), *013 (1), *014 (1), *015 (1), *017 (1), *019 (1), *020 (4), *021 (3)
2DL4*001 (1)
2DL4*001 (14), *003 (1), *013 (1), *015 (1), *016 (1), *022 (1), *026 (1), *027 (1), *030 (1), *032 (1), *033 (1), *038 (1), *042 (1), *045 (1), *050 (1), *054 (1), *058 (1)
2DL4*001 (1)
2DL4*001 (1)
2DL4*002 (1), *008 (8), *017 (1), *035 (1), *046 (1)
2DL4*002 (1), *004 (1), *005 (9), *007 (1), *008 (9), *011 (4), *012 (2), *014 (1), *024 (1), *025 (1), *031 (1), *034 (1), *037 (1), *044 (1), *048 (1), *053 (1), *057 (1)
2DL4*006 (4)
2DL4*006 (1)
2DL4*008 (2)
2DL4*008 (1)
2DL4*009 (1)
2DL4*009 (1)
2DL4*010 (1)
2DL4*011 (1)
2DL4*018 (1), *019 (1), *023 (1), *029 (1)
2DL4*020 (1)
2DL4*021 (1)
2DL4*028 (1)
2DL4*036 (1)
2DL4*039 (1)
2DL4*040 (1)
2DL4*041 (1)
2DL4*043 (1)
2DL4*047 (1)
2DL4*049 (1)
2DL4*051 (1)
2DL4*052 (1)
2DL4*055 (1)
2DL4*056 (1)
2DL5*001 (11), *003 (1), *004 (1), *006 (3), *007 (2), *008 (5), *011 (1), *012 (2), *018 (1), *020 (1), *024 (1), *027 (1), *028 (1), *029 (1), *030 (1), *031 (1), *034 (2), *040 (1)
2DL5*001 (1), *008 (1)
2DL5*001 (1)
2DL5*001 (2)
2DL5*002 (14), *005 (5), *009 (1), *010 (1), *016 (1), *017 (1), *021 (3), *022 (1), *032 (1), *035 (1), *036 (1), *037 (1), *039 (2), *041 (1)
2DL5*014 (1)
2DL5*013 (3), *015 (1), *019 (1)
2DL5*023 (2)
2DL5*025 (1)
2DL5*026 (1)
2DL5*033 (2)
2DL5*002 (1)
2DL5*013 (1)
2DL5*038 (1)
2DP1*001 (1)
2DP1*001 (3)
2DP1*001 (1), *002 (13), *003 (2), *006 (1), *013 (1), *016 (1), *017 (1), *020 (1), *021 (1), *022 (1), *024 (1)
2DP1*004 (1)
2DP1*007 (1)
2DP1*008 (1)
2DP1*009 (1), *023 (1)
2DP1*010 (1)
2DP1*011 (1)
2DP1*012 (1)
2DP1*015 (1)
2DP1*018 (1)
2DP1*019 (1)
2DS1*002 (1), *003 (1)
2DS1*009 (1)
2DS1*011 (1)
2DS2*001 (1)
2DS2*001 (1)
2DS2*008 (1)
2DS2*010 (1)
2DS2*011 (1)
2DS2*016 (1)
2DS2*018 (1)
2DS3*001 (30), *002 (10), *005 (1), *006 (1), *007 (1), *008 (1), *009 (1), *010 (1), *011 (1), *012 (1), *013 (1), *014 (1), *015 (1), *016 (1), *019 (1), *021 (2), *022 (3), *023 (1)
2DS3*001 (1)
2DS3*001 (1)
2DS3*001 (1)
2DS3*001 (2)
2DS3*003 (2)
2DS3*004 (1)
2DS3*017 (1)
2DS3*018 (1)
2DS3*020 (1)
2DS3*024 (1)
2DS4*001 (11), *011 (2), *014 (1), *015 (1), *016 (1), *017 (1), *020 (1), *021 (1), *022 (1)
2DS4*001 (1)
2DS4*001 (1)
2DS4*001 (1)
2DS4*003 (4), *007 (1), *008 (1), *010 (1), *018 (1)
2DS4*004 (2)
2DS4*006 (2), *012 (1)
2DS4*009 (1)
2DS4*013 (1)
2DS4*019 (1)
2DS5*001 (1)
2DS5*002 (37), *015 (1), *016 (1), *019 (1), *021 (2), *023 (2), *024 (1), *026 (1), *027 (2), *030 (1), *031 (1), *032 (1), *033 (1), *034 (1), *035 (1), *036 (1), *037 (1), *038 (1)
2DS5*002 (1)
2DS5*002 (1)
2DS5*002 (3)
2DS5*003 (1)
2DS5*004 (1)
2DS5*005 (1), *007 (2), *008 (2), *014 (1)
2DS5*005 (1)
2DS5*006 (2), *012 (2), *017 (1)
2DS5*009 (1)
2DS5*010 (1)
2DS5*011 (1)
2DS5*013 (1)
2DS5*018 (1)
2DS5*020 (1)
2DS5*022 (1)
2DS5*025 (2)
2DS5*028 (1)
2DS5*029 (1)
3DL1*001 (15), *007 (6), *008 (2), *009 (4), *015 (4), *016 (1), *017 (1), *018 (1), *020 (3), *023 (1), *024 (1), *026 (1), *027 (2), *028 (1), *030 (1), *031 (3), *032 (1), *033 (1), *043 (1), *057 (1), *062 (1), *066 (1), *067 (1), *068 (1), *070 (1), *074 (1), *081 (1), *088 (1), *089 (1), *090 (1), *094 (1), *095 (1), *102 (1), *103 (1), *112 (1), *114 (1), *118 (1)
3DL1*002 (5), *054 (1), *119 (2)
3DL1*004 (11), *005 (15), *019 (1), *021 (1), *036 (1), *039 (1), *041 (1), *042 (1), *044 (1), *053 (1), *056 (1), *061 (1), *063 (1), *069 (1), *072 (1), *073 (1), *075 (1), *087 (1), *091 (1), *097 (1), *099 (1), *109 (1), *110 (1)
3DL1*004 (1)
3DL1*006 (1)
3DL1*015 (19), *017 (1), *025 (3), *051 (1), *076 (1), *079 (1), *080 (1), *086 (1), *093 (1), *096 (1), *116 (1)
3DL1*015 (1)
3DL1*015 (1)
3DL1*022 (1), *034 (1), *111 (1)
3DL1*029 (2), *038 (1)
3DL1*035 (1), *071 (1), *100 (1), *113 (1)
3DL1*035 (1)
3DL1*037 (1)
3DL1*040 (1)
3DL1*052 (1)
3DL1*059 (2), *060 (1), *064 (1), *065 (1)
3DL1*077 (1)
3DL1*092 (1)
3DL1*098 (1)
3DL1*101 (1)
3DL1*115 (1)
3DL1*117 (1)
3DL2*001 (9), *002 (8), *003 (4), *005 (2), *006 (2), *007 (11), *008 (1), *010 (4), *011 (3), *012 (1), *013 (3), *015 (1), *016 (1), *020 (1), *021 (1), *022 (1), *023 (1), *024 (1), *025 (1), *026 (1), *027 (1), *028 (1), *029 (1), *030 (1), *031 (1), *038 (1), *040 (1), *043 (2), *044 (1), *046 (1), *047 (1), *048 (1), *049 (1), *051 (1), *052 (1), *054 (1), *055 (1), *056 (1), *057 (1), *058…
3DL2*001 (1)
3DL2*002 (1)
3DL2*004 (1)
3DL2*007 (1)
3DL2*009 (3), *014 (1), *019 (2), *036 (1), *037 (1), *042 (1), *050 (1), *062 (2), *074 (1), *078 (1), *084 (1), *099 (1), *112 (1)
3DL2*017 (1), *045 (1)
3DL2*018 (1)
3DL2*032 (1), *041 (1), *061 (1)
3DL2*033 (1)
3DL2*034 (1)
3DL2*035 (1)
3DL2*039 (1)
3DL2*053 (1), *110 (2)
3DL2*066 (1)
3DL2*068 (1)
3DL2*077 (1)
3DL2*079 (1)
3DL2*095 (1)
3DL2*115 (1)
3DL3*001 (9), *002 (6), *003 (12), *004 (5), *008 (2), *009 (11), *010 (4), *013 (3), *014 (3), *023 (1), *026 (2), *027 (2), *028 (2), *032 (1), *033 (1), *037 (1), *039 (1), *041 (3), *043 (1), *046 (1), *047 (1), *048 (2), *049 (2), *052 (1), *054 (1), *059 (1), *060 (1), *061 (1), *062 (1), *063 (1), *065 (1), *066 (1), *070 (1), *072 (1), *073 (1), *076 (1), *077 (1), *078 (1), *079 (1), *08…
3DL3*001 (1), *003 (1)
3DL3*002 (10), *004 (1), *007 (4), *013 (5), *014 (12), *019 (1), *027 (3), *029 (1), *030 (1), *031 (1), *051 (1), *075 (1), *080 (1), *083 (1), *089 (1), *092 (1), *103 (1), *104 (1), *110 (1), *113 (1)
3DL3*002 (3), *013 (1), *014 (1)
3DL3*002 (1), *014 (1)
3DL3*005 (1), *034 (1), *035 (1), *042 (1), *055 (1)
3DL3*006 (5), *011 (5), *012 (1), *015 (3), *016 (2), *017 (2), *018 (2), *020 (1), *021 (2), *022 (1), *025 (2), *036 (1), *038 (1), *056 (1), *057 (1), *058 (1), *064 (1), *067 (1), *068 (1), *069 (1), *071 (1), *082 (1), *084 (1)
3DL3*009 (1)
3DL3*014 (1)
3DL3*014 (1)
3DL3*040 (1), *050 (1), *053 (1)
3DL3*044 (1)
3DL3*045 (1)
3DL3*074 (1)
3DL3*086 (1)
3DL3*087 (1)
3DL3*088 (1)
3DL3*090 (1)
3DL3*093 (1)
3DL3*102 (1), *107 (1)
3DL3*112 (1)
3DL3*114 (1)
3DP1*001 (1), *003 (25), *004 (1), *007 (1), *008 (1), *009 (4), *014 (3), *015 (4), *017 (1), *018 (1), *020 (1), *023 (1), *025 (1), *030 (1), *031 (1), *033 (1), *035 (1), *037 (1), *040 (1), *041 (1), *044 (1), *046 (1), *047 (1), *049 (1), *052 (1)
3DP1*002 (1), *016 (1), *019 (1)
3DP1*003 (2)
3DP1*003 (1)
3DP1*003 (2)
3DP1*003 (1)
3DP1*003 (1)
3DP1*005 (1)
3DP1*006 (6), *010 (3), *011 (1), *026 (1), *029 (1), *036 (1), *042 (1), *045 (1)
3DP1*006 (1), *010 (1)
3DP1*006 (2), *010 (1)
3DP1*010 (1)
3DP1*012 (1)
3DP1*013 (1)
3DP1*021 (1), *051 (1)
3DP1*022 (1)
3DP1*024 (1)
3DP1*027 (2)
3DP1*028 (2)
3DP1*032 (3)
3DP1*034 (1)
3DP1*038 (1)
3DP1*039 (1)
3DP1*043 (1)
3DP1*048 (1)
3DP1*050 (1)
3DS1*010 (1), *012 (1), *013 (16), *014 (1), *046 (1), *047 (1), *049 (1), *050 (1), *055 (1), *058 (1), *082 (1), *083 (1), *084 (1), *105 (1), *106 (1), *107 (1), *108 (1)
3DS1*011 (1)
3DS1*013 (1)
3DS1*045 (1)
3DS1*048 (1)
3DS1*078 (1)
3DS1*085 (1)
3DS1*104 (1)

## Sheet: Exon6
2DL1*001 (4), *002 (20), *003 (48), *005 (1), *006 (2), *008 (1), *009 (1), *012 (2), *014 (1), *015 (1), *016 (1), *017 (1), *018 (1), *019 (1), *020 (1), *021 (1), *022 (2), *023 (1), *025 (1), *026 (1), *027 (1), *030 (1), *031 (1), *032 (3), *033 (1), *034 (1), *035 (1), *037 (2), *038 (1), *040 (1), *043 (2), *044 (1), *045 (3), *046 (1), *047 (2), *048 (1), *049 (1), *053 (1), *057 (1), *05…
2DL1*003 (1)
2DL1*004 (21), *007 (1), *010 (1), *011 (2), *013 (1), *024 (1), *028 (1), *029 (1), *036 (1), *039 (1), *041 (1), *042 (1), *050 (1), *051 (2), *052 (1), *054 (2), *055 (1), *056 (1), *058 (1), *066 (1), *067 (1), *068 (1); 2DL2*004 (1), *011 (1); 2DL3*001 (24), *003 (1), *004 (1), *005 (2), *006 (1), *008 (1), *009 (1), *011 (1), *012 (2), *013 (1), *014 (1), *016 (1), *017 (1), *019 (1), *020 …
2DL2*001 (9), *002 (1), *003 (11), *005 (1), *006 (2), *007 (1), *008 (1), *009 (1), *010 (1), *012 (1), *013 (1), *014 (1), *015 (1)
2DL3*002 (3), *007 (1), *015 (1), *022 (1)
2DL4*001 (17), *002 (2), *005 (9), *006 (4), *007 (1), *008 (20), *009 (2), *010 (1), *011 (5), *012 (2), *013 (1), *014 (1), *015 (1), *016 (1), *017 (1), *018 (1), *019 (1), *020 (1), *021 (1), *022 (1), *023 (1), *024 (1), *025 (1), *026 (1), *027 (1), *028 (1), *029 (1), *030 (1), *031 (1), *032 (1), *033 (1), *034 (1), *035 (1), *036 (1), *037 (1), *038 (1), *039 (1), *040 (1), *041 (1), *04…
2DL4*003 (1), *004 (1), *006 (1)
2DL5*001 (15), *002 (15), *003 (1), *004 (1), *005 (5), *006 (1), *007 (2), *008 (5), *009 (1), *010 (1), *011 (1), *012 (1), *013 (4), *014 (1), *015 (1), *016 (1), *017 (1), *018 (1), *019 (1), *020 (1), *021 (3), *022 (1), *023 (2), *024 (1), *025 (1), *026 (1), *027 (1), *028 (1), *029 (1), *030 (1), *031 (1), *032 (1), *033 (2), *034 (2), *035 (1), *036 (1), *037 (1), *038 (1), *039 (2), *04…
2DL5*006 (2), *008 (1), *012 (1)
2DS4*017 (1)
2DS5*001 (1), *002 (42), *003 (1), *004 (1), *005 (2), *006 (2), *008 (2), *009 (1), *010 (1), *011 (1), *012 (2), *013 (1), *014 (1), *015 (1), *016 (1), *018 (1), *019 (1), *020 (1), *021 (2), *022 (1), *023 (2), *024 (1), *025 (2), *026 (1), *027 (2), *028 (1), *029 (1), *030 (1), *031 (1), *032 (1), *033 (1), *034 (1), *035 (1), *036 (1), *037 (1), *038 (1)
2DS5*007 (2)
2DS5*017 (1)
3DL1*001 (15), *002 (5), *004 (12), *005 (15), *006 (1), *007 (6), *008 (2), *009 (4), *015 (25), *016 (1), *017 (2), *018 (1), *019 (1), *020 (3), *021 (1), *022 (1), *023 (1), *024 (1), *025 (3), *026 (1), *027 (2), *028 (1), *029 (2), *030 (1), *031 (3), *032 (1), *033 (1), *034 (1), *035 (2), *036 (1), *037 (1), *038 (1), *039 (1), *040 (1), *041 (1), *042 (1), *043 (1), *044 (1), *051 (1), *…
3DL1*113 (1)
3DL2*116 (1)
3DS1*107 (1)

## Sheet: Exon7
2DL1*001 (4), *002 (20), *003 (48), *005 (1), *008 (1), *009 (1), *010 (1), *012 (1), *014 (1), *015 (1), *018 (1), *020 (1), *021 (1), *022 (2), *025 (1), *027 (1), *028 (1), *030 (1), *031 (1), *032 (3), *033 (1), *034 (1), *036 (1), *038 (1), *040 (1), *043 (2), *044 (1), *045 (3), *046 (1), *047 (2), *048 (1), *049 (1), *053 (1), *057 (1), *059 (2), *060 (1), *061 (1), *062 (1), *063 (1), *06…
2DL1*003 (1), *012 (1), *016 (1), *023 (1)
2DL1*004 (21), *006 (2), *007 (1), *011 (1), *013 (1), *024 (1), *029 (1), *035 (1), *041 (1), *042 (1), *050 (1), *051 (2), *052 (1), *054 (2), *055 (1), *056 (1); 2DL2*008 (1), *010 (1)
2DL1*011 (1)
2DL1*017 (1)
2DL1*019 (1)
2DL1*026 (1)
2DL1*037 (2)
2DL1*039 (1)
2DL1*058 (1)
2DL2*007 (1)
2DL2*013 (1)
2DL3*001 (22), *002 (3), *003 (1), *005 (2), *006 (1), *007 (1), *008 (1), *009 (1), *011 (1), *012 (2), *013 (1), *014 (1), *015 (1), *016 (1), *017 (1), *019 (1), *020 (1), *021 (1), *022 (1), *023 (1), *024 (1), *025 (1), *026 (1), *029 (1), *030 (1), *033 (1), *035 (1), *036 (1)
2DL3*001 (1)
2DL3*001 (1)
2DL3*004 (1)
2DL3*010 (1), *018 (2)
2DL3*027 (1)
2DL3*028 (1)
2DL3*031 (1)
2DL3*032 (1)
2DL3*034 (1)
2DL4*001 (1), *002 (2)
2DL4*001 (16), *004 (1), *005 (9), *006 (5), *010 (1), *012 (2), *014 (1), *015 (1), *016 (1), *018 (1), *021 (1), *022 (1), *023 (1), *024 (1), *025 (1), *026 (1), *028 (1), *029 (1), *030 (1), *031 (1), *032 (1), *033 (1), *034 (1), *036 (1), *037 (1), *038 (1), *039 (1), *040 (1), *041 (1), *042 (1), *045 (1), *049 (1), *050 (1), *056 (1), *058 (1)
2DL4*003 (1)
2DL4*007 (1), *008 (19), *009 (2), *011 (5), *013 (1), *017 (1), *019 (1), *020 (1), *027 (1), *035 (1), *043 (1), *044 (1), *046 (1), *047 (1), *051 (1), *052 (1), *053 (1), *055 (1), *057 (1)
2DL4*008 (1)
2DL4*048 (1)
2DL4*054 (1)
2DL5*001 (15), *002 (15), *003 (1), *004 (1), *005 (5), *006 (3), *007 (2), *008 (6), *010 (1), *011 (1), *012 (2), *013 (4), *014 (1), *015 (1), *016 (1), *018 (1), *020 (1), *021 (3), *022 (1), *023 (2), *024 (1), *025 (1), *026 (1), *027 (1), *028 (1), *029 (1), *030 (1), *031 (1), *032 (1), *033 (2), *034 (2), *035 (1), *037 (1), *038 (1), *039 (2), *040 (1), *041 (1)
2DL5*009 (1)
2DL5*017 (1), *019 (1)
2DL5*036 (1)
2DP1*001 (4), *002 (13), *003 (2), *004 (1), *006 (1), *008 (1), *010 (1), *011 (1), *012 (1), *013 (1), *015 (1), *017 (1), *019 (1), *021 (1), *022 (1)
2DP1*007 (1)
2DP1*009 (1), *023 (1)
2DP1*016 (1)
2DP1*018 (1)
2DP1*020 (1)
2DP1*024 (1)
2DS1*001 (1), *002 (19), *003 (2), *004 (1), *005 (2), *008 (1), *009 (1), *010 (1), *011 (1), *012 (2), *013 (1); 2DS2*006 (1); 2DS4*001 (14), *003 (4), *004 (2), *006 (2), *007 (1), *008 (1), *009 (1), *010 (1), *012 (1), *014 (1), *015 (1), *016 (1), *017 (1), *018 (1), *019 (1), *020 (1), *021 (1), *022 (1)
2DS1*006 (1)
2DS2*001 (35), *002 (1), *007 (1), *008 (1), *009 (2), *010 (1), *011 (1), *012 (1), *013 (1), *015 (1), *016 (1), *017 (1), *018 (1), *019 (1); 2DS4*011 (1)
2DS2*001 (1); 2DS4*011 (1)
2DS2*001 (1), *004 (1)
2DS2*003 (1)
2DS2*005 (1); 2DS3*001 (34), *004 (1), *005 (1), *006 (1), *007 (1), *008 (1), *009 (1), *011 (1), *013 (1), *014 (1), *015 (1), *016 (1), *017 (1), *018 (1), *020 (1), *021 (2), *022 (3); 2DS5*015 (1)
2DS2*006 (1)
2DS2*014 (1)
2DS2*020 (4)
2DS2*021 (3)
2DS3*001 (1)
2DS3*002 (10), *003 (2), *010 (1), *023 (1), *024 (1); 2DS5*001 (1), *002 (42), *003 (1), *004 (1), *005 (2), *006 (2), *007 (2), *008 (1), *009 (1), *010 (1), *011 (1), *012 (2), *013 (1), *014 (1), *016 (1), *017 (1), *018 (1), *019 (1), *020 (1), *021 (2), *022 (1), *023 (2), *025 (2), *026 (1), *027 (2), *028 (1), *029 (1), *030 (1), *031 (1), *032 (1), *033 (1), *035 (1)
2DS3*012 (1)
2DS3*019 (1)
2DS4*013 (1)
2DS5*008 (1)
2DS5*024 (1)
2DS5*034 (1)
2DS5*036 (1)
2DS5*037 (1)
2DS5*038 (1)
3DL1*001 (15), *002 (5), *005 (15), *006 (1), *008 (2), *009 (4), *015 (25), *016 (1), *017 (2), *018 (1), *020 (3), *022 (1), *023 (1), *024 (1), *025 (3), *026 (1), *027 (2), *028 (1), *029 (2), *030 (1), *031 (3), *034 (1), *035 (2), *038 (1), *042 (1), *043 (1), *044 (1), *051 (1), *052 (1), *053 (1), *054 (1), *062 (1), *066 (1), *067 (1), *070 (1), *071 (1), *073 (1), *074 (1), *075 (1), *0…
3DL1*004 (12), *019 (1), *021 (1), *036 (1), *037 (1), *039 (1), *056 (1), *063 (1), *069 (1), *072 (1), *091 (1), *110 (1), *117 (1)
3DL1*007 (6), *032 (1), *033 (1), *068 (1), *102 (1)
3DL1*040 (1), *041 (1), *087 (1)
3DL1*059 (2), *060 (1), *061 (1), *064 (1), *065 (1), *098 (1); 3DL2*001 (10), *002 (9), *003 (4), *004 (1), *005 (2), *006 (2), *007 (10), *008 (1), *009 (3), *010 (4), *011 (3), *012 (1), *013 (3), *014 (1), *015 (1), *016 (1), *017 (1), *018 (1), *019 (2), *020 (1), *021 (1), *022 (1), *023 (1), *024 (1), *025 (1), *026 (1), *027 (1), *028 (1), *029 (1), *030 (1), *031 (1), *032 (1), *033 (1),…
3DL1*076 (1)
3DL2*007 (1)
3DL2*007 (1)
3DL2*097 (1)
3DL2*100 (1), *105 (1)
3DL2*113 (1)
3DL3*001 (10), *006 (5), *013 (9), *017 (2), *019 (1), *021 (2), *026 (2), *042 (1), *046 (1), *048 (2), *059 (1), *062 (1), *063 (1), *064 (1), *065 (1), *066 (1), *072 (1), *077 (1), *080 (1), *097 (1), *103 (1), *104 (1), *106 (1), *107 (1), *108 (2), *111 (1)
3DL3*002 (18), *005 (1), *008 (1), *009 (11), *010 (3), *011 (4), *012 (1), *015 (2), *018 (1), *023 (1), *030 (1), *044 (1), *051 (1), *052 (1), *053 (1), *054 (1), *055 (1), *057 (1), *060 (1), *061 (1), *067 (1), *068 (1), *075 (1), *081 (1), *085 (1), *095 (1), *105 (1), *112 (1), *114 (1)
3DL3*002 (2), *008 (1), *009 (1), *010 (1), *011 (1), *015 (1), *018 (1), *043 (1), *074 (1), *088 (1)
3DL3*003 (13), *004 (6), *007 (4), *014 (18), *016 (2), *020 (1), *022 (1), *028 (2), *032 (1), *033 (1), *034 (1), *036 (1), *037 (1), *038 (1), *039 (1), *045 (1), *047 (1), *050 (1), *069 (1), *070 (1), *071 (1), *073 (1), *079 (1), *083 (1), *086 (1), *087 (1), *090 (1), *091 (1), *092 (1), *093 (1), *094 (1), *096 (1), *098 (1), *099 (1), *100 (1), *101 (1), *102 (1), *109 (1), *110 (1), *11…
3DL3*014 (1)
3DL3*025 (2), *027 (5), *031 (1), *035 (1), *040 (1), *041 (3), *049 (2), *056 (1), *058 (1), *084 (1)
3DL3*029 (1)
3DL3*076 (1)
3DL3*078 (1)
3DL3*082 (1)
3DL3*089 (1)
3DS1*010 (1)
3DS1*011 (1), *012 (1), *013 (17), *014 (1), *045 (1), *046 (1), *047 (1), *048 (1), *049 (1), *050 (1), *055 (1), *058 (1), *078 (1), *082 (1), *083 (1), *084 (1), *085 (1), *104 (1), *105 (1), *106 (1), *107 (1), *108 (1)

## Sheet: Exon8
2DL1*001 (4), *002 (20), *003 (49), *004 (20), *006 (2), *007 (1), *008 (1), *009 (1), *010 (1), *011 (2), *012 (2), *013 (1), *014 (1), *015 (1), *016 (1), *017 (1), *018 (1), *019 (1), *020 (1), *021 (1), *022 (2), *023 (1), *024 (1), *025 (1), *026 (1), *027 (1), *028 (1), *029 (1), *030 (1), *031 (1), *032 (3), *034 (1), *035 (1), *036 (1), *037 (2), *038 (1), *039 (1), *040 (1), *041 (1), *0…
2DL1*004 (1)
2DL1*005 (1); 2DL2*001 (9), *003 (10), *005 (1), *006 (2), *007 (1), *009 (1), *012 (1), *014 (1), *015 (1)
2DL1*033 (1)
2DL1*060 (1)
2DL2*002 (1)
2DL2*004 (1), *011 (1)
2DL3*001 (24), *002 (3), *003 (1), *004 (1), *005 (2), *006 (1), *008 (1), *009 (1), *010 (1), *011 (1), *013 (1), *014 (1), *015 (1), *016 (1), *017 (1), *018 (2), *019 (1), *020 (1), *022 (1), *023 (1), *024 (1), *025 (1), *026 (1), *027 (1), *028 (1), *029 (1), *030 (1), *031 (1), *032 (1), *033 (1), *034 (1), *035 (1), *036 (1); 3DL3*001 (7), *002 (20), *003 (12), *004 (6), *005 (1), *006 (1)…
2DL3*012 (2), *021 (1); 2DS2*019 (1)
2DL4*001 (16), *002 (2), *003 (1), *004 (1), *005 (9), *006 (5), *007 (1), *008 (19), *009 (2), *010 (1), *011 (3), *012 (2), *013 (1), *014 (1), *015 (1), *016 (1), *017 (1), *018 (1), *019 (1), *020 (1), *021 (1), *022 (1), *023 (1), *024 (1), *025 (1), *026 (1), *028 (1), *030 (1), *031 (1), *032 (1), *033 (1), *034 (1), *035 (1), *036 (1), *037 (1), *038 (1), *039 (1), *040 (1), *041 (1), *04…
2DL4*001 (1), *011 (1)
2DL4*008 (1)
2DL4*011 (1)
2DL4*027 (1)
2DL4*029 (1)
2DL4*042 (1)
2DL5*001 (15), *002 (15), *003 (1), *004 (1), *005 (5), *006 (3), *007 (2), *008 (6), *009 (1), *010 (1), *011 (1), *012 (2), *013 (4), *014 (1), *015 (1), *016 (1), *017 (1), *018 (1), *019 (1), *020 (1), *021 (3), *022 (1), *023 (2), *024 (1), *025 (1), *026 (1), *027 (1), *028 (1), *029 (1), *030 (1), *031 (1), *032 (1), *033 (2), *034 (2), *035 (1), *036 (1), *037 (1), *038 (1), *039 (2), *04…
2DP1*001 (3), *011 (1), *012 (1), *015 (1), *018 (1)
2DP1*001 (1), *002 (12), *003 (2), *004 (1), *006 (1), *007 (1), *008 (1), *009 (1), *010 (1), *013 (1), *016 (1), *017 (1), *019 (1), *020 (1), *021 (1), *022 (1), *023 (1), *024 (1)
2DP1*002 (1)
2DS1*001 (1), *002 (19), *003 (2), *004 (1), *005 (2), *006 (1), *008 (1), *009 (1), *010 (1), *011 (1), *012 (2), *013 (1); 2DS2*001 (37), *002 (1), *003 (1), *004 (1), *006 (2), *007 (1), *008 (1), *009 (2), *010 (1), *011 (1), *012 (1), *013 (1), *014 (1), *015 (1), *016 (1), *018 (1), *020 (4), *021 (3); 2DS4*001 (14), *003 (4), *004 (2), *006 (2), *007 (1), *008 (1), *009 (1), *010 (1), *011…
2DS2*005 (1); 2DS3*001 (33), *002 (10), *003 (2), *005 (1), *006 (1), *007 (1), *008 (1), *010 (1), *011 (1), *012 (1), *013 (1), *014 (1), *015 (1), *016 (1), *017 (1), *018 (1), *019 (1), *020 (1), *021 (2), *022 (3), *023 (1), *024 (1); 2DS5*001 (1), *002 (42), *003 (1), *004 (1), *005 (2), *006 (2), *007 (2), *008 (2), *009 (1), *010 (1), *011 (1), *012 (1), *013 (1), *014 (1), *015 (1), *016…
2DS2*017 (1)
2DS3*001 (1)
2DS3*001 (1), *004 (1)
2DS3*009 (1)
2DS4*020 (1)
2DS5*012 (1), *017 (1)
2DS5*021 (2)
2DS5*032 (1)
2DS5*035 (1)
3DL1*001 (14), *002 (5), *004 (11), *005 (15), *006 (1), *007 (6), *008 (2), *009 (4), *015 (25), *016 (1), *017 (2), *018 (1), *019 (1), *020 (3), *021 (1), *022 (1), *023 (1), *024 (1), *025 (3), *026 (1), *027 (2), *028 (1), *029 (2), *030 (1), *031 (3), *032 (1), *033 (1), *034 (1), *035 (2), *036 (1), *037 (1), *038 (1), *039 (1), *040 (1), *041 (1), *042 (1), *043 (1), *044 (1), *051 (1), *…
3DL1*001 (1)
3DL1*004 (1)
3DL1*059 (2), *060 (1), *061 (1), *064 (1), *065 (1), *098 (1); 3DL2*001 (9), *002 (9), *003 (4), *004 (1), *005 (2), *006 (2), *007 (12), *008 (1), *009 (3), *010 (2), *011 (3), *012 (1), *013 (3), *014 (1), *015 (1), *016 (1), *017 (1), *018 (1), *019 (2), *020 (1), *021 (1), *022 (1), *023 (1), *024 (1), *025 (1), *026 (1), *027 (1), *028 (1), *029 (1), *030 (1), *031 (1), *032 (1), *033 (1), …
3DL1*067 (1)
3DL1*079 (1)
3DL1*109 (1)
3DL2*001 (1), *010 (1)
3DL2*010 (1)
3DL2*075 (1)
3DL2*094 (1)
3DL3*001 (3), *006 (4), *013 (4), *017 (1), *021 (1), *026 (1), *048 (1), *062 (1), *063 (1), *064 (1), *065 (1), *066 (1), *078 (1), *080 (1), *108 (1)
3DL3*003 (1)
3DL3*079 (1)
3DL3*101 (1)
3DS1*010 (1), *013 (17), *014 (1), *045 (1), *046 (1), *047 (1), *048 (1), *049 (1), *055 (1), *058 (1), *078 (1), *083 (1), *084 (1), *085 (1), *104 (1), *105 (1), *106 (1), *107 (1), *108 (1)
3DS1*011 (1), *012 (1), *050 (1)
3DS1*082 (1)
